# Supplementary material for: An Application of Machine Learning to Etiological Diagnosis of Secondary Hypertension: Retrospective Study Using Electronic Medical Records
Source: JMIR Med Inform. 2021 Jan 25;9(1):e19739. doi: 10.2196/19739 (PMC7870351; doi:10.2196/19739)
Supplement: Multimedia Appendix 1 [file medinform_v9i1e19739_app1.xlsx]

## Sheet: Indicators
Number	Type	Clinical Indicators	Contribution to RVH	Contribution to PA	Contribution to Thyroid Dysfunction	Contribution to Aortic Stenosis	Contribution to Composite Outcome
1	Demographic information	Age	0.00337629			0.22078	0.00892338
2	Demographic information	BMI	0.00118389			0.129162
3	Symptom	Dizzy	0.00700802		0.00961987		0.00673014
4	Symptom	Palpitation			0.0119257
5	Symptom	Snore					0.00512373
6	Blood pressure	Maximum systolic pressure	0.0185004				0.00944898
7	Blood pressure	Minimum diastolic pressure	0.00583244			0.00633208
8	Blood pressure	Minimum systolic pressure		0.0169323
9	Blood pressure	Range of diastolic pressure				0.00224322
10	Blood pressure	Range of systolic pressure	0.0104536		0.0121381	0.00926836	0.0187459
11	Comorbidity	Cerebrovascular disease	0.0221671				0.00216655
12	Comorbidity	Hypokalemia		0.00613163
13	Comorbidity	Smoking status				0.0388323
14	Comorbidity	Thyroid disease			0.600963		0.0999906
15	Medication history of antihypertension	Amlodipine					0.0122921
16	Medication history of antihypertension	Enalapril maleate				0.00368641
17	Medication history of antihypertension	Metoprolol			0.0119751
18	Medication history of antihypertension	Nifedipine	0.00532442	0.0241178			0.0248212
19	Medication history of antihypertension	Verapamil hydrochloride		0.00401906
20	Operation history	Surgery			0.0102065
21	Operation history	Thyroid surgery			0.00423465
22	Physical examination	Carotid bruits	0.00746324			0.221616	0.0050504
23	Physical examination	Heart rate					0.00533971
24	Physical examination	Vascular bruits	0.00264829			0.202105	0.00249571
25	Laboratory test	24h urinary aldosterone		0.0226266			0.00599567
26	Laboratory test	24-hour urine amount		0.00622222			0.00667099
27	Laboratory test	Alanine aminotransferase				0.00540248
28	Laboratory test	Albumin-to-creatinine ratio	0.0273591	0.0231039			0.0441865
29	Laboratory test	Amylase	0.00305136
30	Laboratory test	Carbon dioxide		0.00947952			0.0047276
31	Laboratory test	Corticotropin(0a.m)			0.00298035
32	Laboratory test	Corticotropin(8a.m)	0.00216181
33	Laboratory test	Cortisol after medication		0.0133522			0.005164
34	Laboratory test	Cortisol(0a.m)	0.0120325
35	Laboratory test	Creatine kinase	0.0165356
36	Laboratory test	D-dimer	0.000612857
37	Laboratory test	Erythrocyte sedimentation rate	0.00876613				0.00615143
38	Laboratory test	Free thyroxine			0.0144879
39	Laboratory test	Free triiodothyronine	0.00709805				0.00853033
40	Laboratory test	Glomerular filtration rate				0.0372066
41	Laboratory test	Glutamyl transpeptidase	0.0121726				0.0113366
42	Laboratory test	Glycated hemoglobin		0.02742
43	Laboratory test	Hemoglobin concentration					0.0192012
44	Laboratory test	High sensitivity c-reactive protein	0.00292525
45	Laboratory test	Lipoprotein(a)	0.00857145
46	Laboratory test	Mean corpuscular volume		0.00675377			0.00578427
47	Laboratory test	Myohemoglobin	0.00357727
48	Laboratory test	NT-proBNP	0.0273159				0.0135573
49	Laboratory test	Prealbumin			0.0173866
50	Laboratory test	Red cell distribution width	0.000670929				0.00657684
51	Laboratory test	Serum creatinine	0.00953133
52	Laboratory test	Serum potassium		0.179442			0.0596856
53	Laboratory test	Serum sodium		0.0212001
54	Laboratory test	Supine ARR		0.0557318			0.0343483
55	Laboratory test	Supine plasma aldosterone		0.0388378		0.0156736	0.0250069
56	Laboratory test	Supine plasma renin		0.00516802			0.00390504
57	Laboratory test	Thyroglobulin antibodies			0.00117261
58	Laboratory test	Thyroid microsomal antibody			0.0090402
59	Laboratory test	Thyrotropin			0.284995
60	Laboratory test	Total bilirubin					0.0128801
61	Laboratory test	Total thyroxine			0.00887426
62	Laboratory test	Trioxypurine					0.0120607
63	Laboratory test	Upright ARR		0.497208			0.165496
64	Laboratory test	Upright plasma aldosterone		0.0283569			0.0153825
65	Laboratory test	Upright plasma renin		0.00736881		0.0520221	0.00115414
66	Laboratory test	Urea nitrogen	0.00456122	0.00465107
67	Laboratory test	Urinary norepinephrine					0.00609559
68	Laboratory test	Urine aldosterone		0.00187682			0.00334963
69	Laboratory test	Urine creatinine	0.00771676				0.00435384
70	Laboratory test	Urine specific gravity					0.00599691
71	CT	Abnormalities of adrenal indicated by CT	0.0212691				0.0094177
72	CT	Abnormalities of kidney indicated by CT	0.0118341				0.00757053
73	CT	Abnormalities of renal artery indicated by CT	0.0336559				0.00788092
74	CT	Aortic wall thickening or stenosis indicated by CT				0.0556695	0.00987276
75	CT	Nephrarctia indicated by CT	0.00305767				0.000457079
76	CT	Other aortic abnormalities indicated by CT					0.000319994
77	CT	Polycystic kidney indicated by CT					0.00107024
78	CT	Renal artery stenosis indicated by CT	0.679083				0.269238
79	CT	The level of renal artery stenosis indicated by CT	0.012483				0.00544605
